# Supplementary material for: Validation of reference gene stability for miRNA quantification by reverse transcription quantitative PCR in the peripheral blood of patients with COVID-19 critical illness
Source: PLoS One. 2023 Aug 29;18(8):e0286871. doi: 10.1371/journal.pone.0286871 (PMC10464995; doi:10.1371/journal.pone.0286871)
Supplement: S1 Table — (XLSX) [file pone.0286871.s001.xlsx]

## Sheet: README
README
Metadata Association Tests for Reference miRNAs
The average expression for 2 technical replicates for each candidate reference miRNA were compared across metadata categories for the qPCR validation cohort.
No significant associations (p < 0.05) were found between any reference miR and the clinical parameters tested.
The 4 miRNA tested for metadata associations were:
hsa-miR-148b-3p
hsa-miR-186-5p
hsa-miR-194-5p
hsa-miR-448
Parameters tested for association with miRNA expression included sex, age, comorbidity data (Type II Diabetes, Hypertension and Dyslipidemia), and treatment data (Antibiotic and Steroid use, Respiratory Support).
S1
For metadata categories with 2 groups (binary), miRNA expression was compared using a Welch's 2-sided t-test.
This included:
Sex(Male/Female)
Antibiotics(no/yes)
Diabetes(no/yes)
Hypertension(no/yes)
Dyslipidemia(no/yes)

## Sheet: Table_S1
Antibiotics(no/yes)
	estimate	estimate1	estimate2	statistic	P-value	parameter	conf.low	conf.high	method	alternative
miR-194-5p_average	-0.736739	21.5003	22.2371	-1.28027	0.245	6.43332	-2.12216	0.648679	Welch Two Sample t-test	two.sided
miR-186-5p_average	-0.828753	21.9726	22.8013	-1.78412	0.116	7.2062	-1.92082	0.263312	Welch Two Sample t-test	two.sided
miR-448_average	-0.252143	30.7688	31.021	-0.474537	0.642	14.4353	-1.38855	0.884264	Welch Two Sample t-test	two.sided
miR-148b-3p_average	-0.843143	21.6882	22.5314	-1.52631	0.171	6.9409	-2.15163	0.465344	Welch Two Sample t-test	two.sided
Diabetes(no/yes)
miR-194-5p_average	0.274597	22.3798	22.1052	0.738534	0.467	25.7054	-0.490104	1.0393	Welch Two Sample t-test	two.sided
miR-186-5p_average	0.144961	22.8063	22.6613	0.420831	0.677	27.1269	-0.561667	0.851591	Welch Two Sample t-test	two.sided
miR-448_average	-0.488718	30.8842	31.3729	-0.870021	0.394	21.4029	-1.65556	0.678128	Welch Two Sample t-test	two.sided
miR-148b-3p_average	0.119928	22.5647	22.4448	0.314831	0.755	26.8417	-0.66189	0.901746	Welch Two Sample t-test	two.sided
Hypertension(no/yes)
miR-194-5p_average	0.404098	22.4554	22.0513	1.06841	0.296	23.8891	-0.376708	1.1849	Welch Two Sample t-test	two.sided
miR-186-5p_average	0.405661	22.9279	22.5223	1.18972	0.244	29.2599	-0.291436	1.10276	Welch Two Sample t-test	two.sided
miR-448_average	-0.0523055	31.033	31.0853	-0.0993328	0.922	28.9222	-1.12938	1.02477	Welch Two Sample t-test	two.sided
miR-148b-3p_average	0.338285	22.6665	22.3282	0.859956	0.398	23.906	-0.47377	1.15034	Welch Two Sample t-test	two.sided
Dyslipidemia(no/yes)
miR-194-5p_average	-0.309727	22.2062	22.5159	-0.729556	0.477	14.277	-1.21862	0.599169	Welch Two Sample t-test	two.sided
miR-186-5p_average	-0.201899	22.7051	22.907	-0.487001	0.634	13.577	-1.09368	0.689884	Welch Two Sample t-test	two.sided
miR-448_average	0.0174175	31.0596	31.0422	0.025415	0.98	12.1785	-1.47335	1.50818	Welch Two Sample t-test	two.sided
miR-148b-3p_average	-0.533609	22.3893	22.9229	-1.25367	0.23	14.6523	-1.44271	0.375493	Welch Two Sample t-test	two.sided
Sex(Male/Female)
miR-194-5p_average	0.309082	22.3778	22.0688	0.723813	0.484	11.038	-0.630385	1.24855	Welch Two Sample t-test	two.sided
miR-186-5p_average	0.317594	22.8551	22.5375	0.740551	0.476	10.2895	-0.634338	1.26953	Welch Two Sample t-test	two.sided
miR-448_average	-0.37518	30.979	31.3541	-0.803114	0.433	16.6337	-1.36245	0.61209	Welch Two Sample t-test	two.sided
miR-148b-3p_average	0.643947	22.6906	22.0467	1.54936	0.148	11.7903	-0.263402	1.5513	Welch Two Sample t-test	two.sided
