# Supplementary material for: Validation of reference gene stability for miRNA quantification by reverse transcription quantitative PCR in the peripheral blood of patients with COVID-19 critical illness
Source: PLoS One. 2023 Aug 29;18(8):e0286871. doi: 10.1371/journal.pone.0286871 (PMC10464995; doi:10.1371/journal.pone.0286871)
Supplement: S2 Table — (XLSX) [file pone.0286871.s002.xlsx]

## Sheet: README
README
Metadata Association Tests for Reference miRNAs
The average expression for 2 technical replicates for each candidate reference miRNA were compared across metadata categories for the qPCR validation cohort.
No significant associations (p < 0.05) were found between any reference miR and the clinical parameters tested.
The 4 miRNA tested for metadata associations were:
hsa-miR-148b-3p
hsa-miR-186-5p
hsa-miR-194-5p
hsa-miR-448
Parameters tested for association with miRNA expression included sex, age, comorbidity data (Type II Diabetes, Hypertension and Dyslipidemia), and treatment data (Antibiotic and Steroid use, Respiratory Support).
S2
For metadata that was continuous miRNA expression modelled using linear regression.
This included:
Age
For metadata that was categorical with 3 or more groups, miRNA expression modelled using ANOVA.
This included:
Steroid Use (3-categories: Steroids (One of Dexamethasone, Hydrocortisone, Hydroxychloroquine, Methylprednisolone or Prednisone), None, NA)
Respiratory Support (4-categories: MV=Mechanical Ventilation, OF = Opti-flow, None, NA (one TM sample was removed due to insufficient numbers for comparison))

## Sheet: Table_S2
Expression~Age (linear regression)
term	estimate	std.error	statistic	P-value
miR-194-5p_average_intercept	22.5876	0.836204	27.012	0
age	-0.00449716	0.0136173	-0.330253	0.743
miR-186-5p_average_intercept	23.0479	0.791491	29.1196	0
age	-0.00424248	0.0128892	-0.329151	0.744
miR-448_average_intercept	30.5091	1.16224	26.2502	0
age	0.00904313	0.0189267	0.477797	0.635
miR-148b-3p_average_intercept	22.5147	0.873313	25.7808	0
age	0.000836407	0.0142216	0.0588124	0.953
S
term	estimate	std.error	statistic	P-value
miR-194-5p_average_intercept	21.7901	0.277734	78.4567	0
steroidsNA	1.23236	0.460571	2.67573	0.011
steroidssteroids	0.619179	0.366024	1.69163	0.099
miR-186-5p_average_intercept	22.4342	0.276579	81.1132	0
steroidsNA	0.759733	0.458655	1.65644	0.106
steroidssteroids	0.454643	0.364502	1.2473	0.22
miR-448_average_intercept	30.4779	0.406838	74.914	0
steroidsNA	0.903393	0.674665	1.33902	0.189
steroidssteroids	0.858805	0.53617	1.60174	0.117
miR-148b-3p_average_intercept	22.1464	0.301458	73.4643	0
steroidsNA	0.97408	0.499912	1.9485	0.059
steroidssteroids	0.493057	0.39729	1.24105	0.222
Expression~Respiratory Support (MV, OF, NA, None)(4-Category ANOVA)
miR-194-5p_average_intercept	22.4034	0.61119	36.6554	0
mv_niv_ofMV	-0.412962	0.646823	-0.638447	0.527
mv_niv_ofNA	0.619094	0.716684	0.863832	0.393
mv_niv_ofOF	0.145339	0.808528	0.179758	0.858
miR-186-5p_average_intercept	22.4817	0.598239	37.5798	0
mv_niv_ofMV	0.107761	0.633117	0.170207	0.866
mv_niv_ofNA	0.712217	0.701498	1.01528	0.317
mv_niv_ofOF	0.640272	0.791396	0.809041	0.424
miR-448_average_intercept	31.3642	0.892405	35.1457	0
mv_niv_ofMV	-0.227699	0.944433	-0.241096	0.811
mv_niv_ofNA	0.0171009	1.04644	0.016342	0.987
mv_niv_ofOF	-1.7009	1.18054	-1.44078	0.158
miR-148b-3p_average_intercept	22.5744	0.626561	36.029	0
mv_niv_ofMV	-0.376667	0.66309	-0.568048	0.574
mv_niv_ofNA	0.546101	0.734708	0.743289	0.462
mv_niv_ofOF	0.745181	0.828862	0.89904	0.375
16
