# Supplementary material for: Validation of reference gene stability for miRNA quantification by reverse transcription quantitative PCR in the peripheral blood of patients with COVID-19 critical illness
Source: PLoS One. 2023 Aug 29;18(8):e0286871. doi: 10.1371/journal.pone.0286871 (PMC10464995; doi:10.1371/journal.pone.0286871)
Supplement: S3 Table — (XLSX) [file pone.0286871.s003.xlsx]

## Sheet: README
README
hsa-miR-148b-3p
hsa-miR-186-5p
hsa-miR-194-5p
hsa-miR-448
S3
Data (Cq values) for qPCR technical replicates for the 4 miRNAs above as well as COVID status (POSITIVE/NEGATIVE) for the qPCR cohort.

## Sheet: Table_S3
Sample	COVID status	miR-194-5p replicate 1	miR-194-5p replicate 2	miR-186-5p replicate 1	miR-186-5p replicate 2	miR-148b-3p replicate 1	miR-148b-3p replicate 2	miR-448 replicate 1	miR-448 replicate 2
1	POSITIVE	21.946	22.216	23.339	23.166	22.914	23.1	28.336	27.606
4	NEGATIVE	20.249	20.019	20.908	21.002	20.715	20.78	29.372	28.965
13	NEGATIVE	20.564	25.109	21.314	21.157	21.477	21.554	31.817	31.739
15	NEGATIVE	23.694	22.229	22.015	21.882	21.394	21.343	28.193	27.994
16	NEGATIVE	21.832	21.613	22.035	22.297	22.105	22.044	29.831	30.002
19	NEGATIVE	23.42	23.345	23.895	23.862	22.956	23.084	31.526	31.331
20	POSITIVE	20.814	20.79	22.219	21.72	21.792	22.625	30.824	30.682
22	NEGATIVE	23.69	23.578	23.843	24.178	24.036	23.807	30.951	30.681
34	POSITIVE	22.911	22.89	23.77	23.813	23.067	22.948	32.966	32.426
37	NEGATIVE	23.643	23.702	24.179	24.415	24.181	24.329	31.262	30.598
39	POSITIVE	21.542	22.009	22.629	22.617	23.555	23.543	26.642	26.258
40	POSITIVE	24.122	24.121	24.688	24.57	24.989	25.368	32.249	32.193
49	NEGATIVE	22.69	22.516	23.682	22.704	23.098	23.161	33.506	32.808
52	POSITIVE	22.776	22.742	24.094	23.247	23.657	23.451	30.366	29.589
53	POSITIVE	21.16	21.638	22.839	23.095	22.319	22.264	33.024	32.698
54	POSITIVE	22.854	23.162	24.406	24.395	23.937	23.951	33.816	33.461
56	POSITIVE	21.925	22.264	22.493	22.521	21.919	21.685	29.435	28.67
60	NEGATIVE	19.777	20.269	20.954	20.993	20.065	20.202	32.14	31.643
92	NEGATIVE	20.134	20.026	21.283	20.917	20.479	20.149	30.715	30.201
93	NEGATIVE	21.307	20.762	21.637	21.573	20.867	20.755	31.294	31.119
94	POSITIVE	21.672	21.546	22.287	21.955	22.484	22.311	30.864	30.747
95	POSITIVE	22.38	21.348	22.487	22.639	21.904	21.982	31.968	31.675
96	NEGATIVE	21.394	21.478	21.421	22.062	21.916	21.904	29.638	29.504
97	NEGATIVE	20.741	21.155	21.894	21.883	20.988	20.921	30.49	29.815
98	NEGATIVE	22.159	21.467	21.865	22	21.907	22.034	31.604	31.164
99	POSITIVE	23.817	23.758	23.328	23.456	23.469	23.241	31.996	31.809
101	POSITIVE	21.765	21.156	21.563	21.565	21.603	21.004	30.745	30.021
104	NEGATIVE	21.595	21.591	23.716	23.768	22.454	22.588	31.009	30.815
109	POSITIVE	22.859	23.035	23.123	23.3	22.992	23.224	31.774	31.25
110	POSITIVE	22.342	22.065	22.525	22.933	22.891	22.606	31.308	30.552
111	NEGATIVE	21.496	21.562	22.48	22.078	22.564	22.459	34.181	33.904
114	NEGATIVE	22.811	23.137	22.934	22.882	21.584	22	33.008	32.609
116	POSITIVE	23.803	23.498	23.736	23.705	23.826	23.876	31.488	31.309
117	NEGATIVE	22.589	22.464	22.511	22.764	23.685	23.351	30.73	30.251
120	NEGATIVE	22.88	22.813	22.307	23.093	22.601	22.19	31.956	31.501
124	NEGATIVE	23.16	22.494	23.505	23.431	23.123	23.486	31.079	31.966
125	POSITIVE	22.356	22.523	22.123	22.165	22.661	22.8	30.783	30.478
127	POSITIVE	23.036	23.278	22.803	22.702	22.855	22.915	30.283	30.429
128	POSITIVE	22.15	22.265	22.315	22.649	22.543	22.668	31.034	30.446
132	POSITIVE	23.543	23.299	24.326	24.386	22.412	22.628	32.867	32.163
133	NEGATIVE	24.831	24.679	25.086	24.937	24.855	25.157	33.279	32.856
