# Supplementary material for: Validation of reference gene stability for miRNA quantification by reverse transcription quantitative PCR in the peripheral blood of patients with COVID-19 critical illness
Source: PLoS One. 2023 Aug 29;18(8):e0286871. doi: 10.1371/journal.pone.0286871 (PMC10464995; doi:10.1371/journal.pone.0286871)
Supplement: S4 Table — (XLSX) [file pone.0286871.s004.xlsx]

## Sheet: README
README
S4
Normalized counts (Nanostring data) for the 5 reference miRNAs selected from Nanostring data using Method 2 as well as COVID status (POSITIVE/NEGATIVE).

## Sheet: Table_S4
sample	COVID status	has-miR-216b-5p	has-miR-944	has-miR-448	has-miR-146a-5p	has-miR-2116-5p
c2_01	POSITIVE	163	565	183	141	111
c2_02	POSITIVE	174	323	240	57	142
c2_03	POSITIVE	196	286	193	31	148
c2_04	NEGATIVE	213	242	201	158	152
c2_05	NEGATIVE	131	252	165	57	95
c2_06	NEGATIVE	95	170	110	104	92
c2_07	POSITIVE	186	291	163	87	153
c2_08	POSITIVE	146	245	174	101	143
c2_09	NEGATIVE	170	231	208	122	129
c2_10	NEGATIVE	178	275	251	39	139
c2_11	NEGATIVE	244	512	297	49	193
c2_12	POSITIVE	163	327	267	68	125
c2_13	NEGATIVE	142	246	145	87	116
c2_14	NEGATIVE	154	313	212	184	149
c2_15	NEGATIVE	130	224	135	108	110
c2_16	NEGATIVE	168	457	202	80	114
c2_17	NEGATIVE	126	167	161	225	128
c2_18	NEGATIVE	82	127	121	70	77
c2_19	POSITIVE	108	117	123	133	88
c2_20	POSITIVE	61	83	90	92	47
c2_21	POSITIVE	124	201	151	124	117
c2_22	POSITIVE	75	164	90	81	64
c2_23	POSITIVE	100	170	129	129	101
c2_24	POSITIVE	138	179	162	41	93
